# Supplementary material for: Removal of Sulfide Ions from Kraft Washing Effluents by Photocatalysis with N and Fe Codoped Carbon Dots
Source: Polymers (Basel). 2023 Jan 29;15(3):679. doi: 10.3390/polym15030679 (PMC9921700; doi:10.3390/polym15030679)
Supplement: Supplementary file 1 [file polymers-15-00679-s001.zip]

Archive with 1 entries (1 files):
- polymers-2145337-supplementary.pdf
